# Supplementary material for: A new genus and species of berothids (Insecta, Neuroptera) from the Late Cretaceous Myanmar amber
Source: Zookeys. 2019 Jul 18;864:99–109. doi: 10.3897/zookeys.864.35271 (PMC6658572; doi:10.3897/zookeys.864.35271)
Supplement: XML Treatment for Ansoberotha [file zookeys.864.35271-treatment1.xml]

<!DOCTYPE tp:taxon-treatment
  PUBLIC "-//TaxonX//DTD Taxonomic Treatment Publishing DTD v0 20100105//EN" "tax-treatment-NSO.dtd">
<tp:taxon-treatment xmlns:tp="http://www.plazi.org/taxpub"><tp:treatment-meta><kwd-group><label>Taxon classification</label><kwd><named-content xmlns:xlink="http://www.w3.org/1999/xlink" content-type="kingdom">Animalia</named-content></kwd><kwd><named-content xmlns:xlink="http://www.w3.org/1999/xlink" content-type="order">Neuroptera</named-content></kwd><kwd><named-content xmlns:xlink="http://www.w3.org/1999/xlink" content-type="family">Berothidae</named-content></kwd></kwd-group><mixed-citation publication-type="journal"><person-group><name><surname>Yang</surname><given-names>Qiang</given-names></name><name><surname>Shi</surname><given-names>Chaofan</given-names></name><name><surname>Ren</surname><given-names>Dong</given-names></name></person-group><article-title>A new genus and species of berothids (<tp:taxon-name><tp:taxon-name-part taxon-name-part-type="class">Insecta</tp:taxon-name-part></tp:taxon-name>, <tp:taxon-name><tp:taxon-name-part taxon-name-part-type="order">Neuroptera</tp:taxon-name-part></tp:taxon-name>) from the Late Cretaceous Myanmar amber</article-title><source>Zookeys</source><day>18</day><month>7</month><year>2019</year><volume>864</volume><fpage>99</fpage><lpage>109</lpage><pub-id pub-id-type="doi">10.3897/zookeys.864.35271</pub-id></mixed-citation></tp:treatment-meta><tp:nomenclature><label>Genus</label><tp:taxon-name>
                  <object-id xmlns:xlink="http://www.w3.org/1999/xlink" content-type="arpha" xlink:type="simple">d4f588ad-2f45-470a-b85a-07487be59d47</object-id>
                  <tp:taxon-name-part taxon-name-part-type="genus" reg="Ansoberotha">Ansoberotha</tp:taxon-name-part>
                  <object-id xmlns:xlink="http://www.w3.org/1999/xlink" content-type="zoobank" xlink:type="simple">http://zoobank.org/A9486E3A-C995-430F-9D54-F45F1DC9279B</object-id>
                </tp:taxon-name><tp:taxon-status xmlns:xlink="http://www.w3.org/1999/xlink" xlink:type="simple">gen. nov.</tp:taxon-status></tp:nomenclature><tp:treatment-sec sec-type="Type (and only) species" id="SECID0EJ2AE"><title>Type (and only) species.</title><p><italic><tp:taxon-name><tp:taxon-name-part taxon-name-part-type="genus" reg="Ansoberotha">Ansoberotha</tp:taxon-name-part><tp:taxon-name-part taxon-name-part-type="species" reg="jiewenae">jiewenae</tp:taxon-name-part></tp:taxon-name></italic> gen. et sp. nov.</p></tp:treatment-sec><tp:treatment-sec sec-type="etymology" id="SECID0E12AE"><title>Etymology.</title><p>The generic name is a combination of the Latin <italic>ansa</italic> (meaning haft, handle), and <italic><tp:taxon-name><tp:taxon-name-part taxon-name-part-type="genus" reg="Berotha">Berotha</tp:taxon-name-part></tp:taxon-name></italic>, the type genus of the family, in reference to the long scapus. Gender feminine.</p></tp:treatment-sec><tp:treatment-sec sec-type="diagnosis" id="SECID0EJ3AE"><title>Diagnosis.</title><p>Antenna long, more than 6.6 mm, longer than body or forewings; scape elongate, ca. 0.64 mm, almost 12 times as long as wide; flagellum with about 100 flagellomeres. Pronotum elongate, about three times as long as wide. Forewing with one basal sc-r and four ra-rp, M forked distal to the separation of <abbrev xmlns:xlink="http://www.w3.org/1999/xlink" xlink:title="posterior radius" id="ABBRID0EP3AE" xlink:type="simple">RP</abbrev>; <abbrev xmlns:xlink="http://www.w3.org/1999/xlink" xlink:title="posterior branch of media" id="ABBRID0ET3AE" xlink:type="simple">MP</abbrev>, <abbrev xmlns:xlink="http://www.w3.org/1999/xlink" xlink:title="anterior cubitus" id="ABBRID0EX3AE" xlink:type="simple">CuA</abbrev> pectinately branched. Hind wing with one r-m between <abbrev xmlns:xlink="http://www.w3.org/1999/xlink" xlink:title="posterior radius" id="ABBRID0E23AE" xlink:type="simple">RP</abbrev> stem and <abbrev xmlns:xlink="http://www.w3.org/1999/xlink" xlink:title="anterior branch of media" id="ABBRID0E63AE" xlink:type="simple">MA</abbrev>; one oblique cua-cup between <abbrev xmlns:xlink="http://www.w3.org/1999/xlink" xlink:title="anterior cubitus" id="ABBRID0ED4AE" xlink:type="simple">CuA</abbrev> stem and distal branch of <abbrev xmlns:xlink="http://www.w3.org/1999/xlink" xlink:title="posterior cubitus" id="ABBRID0EH4AE" xlink:type="simple">CuP</abbrev>.</p></tp:treatment-sec></tp:taxon-treatment>
