# Supplementary material for: A new genus and species of berothids (Insecta, Neuroptera) from the Late Cretaceous Myanmar amber
Source: Zookeys. 2019 Jul 18;864:99–109. doi: 10.3897/zookeys.864.35271 (PMC6658572; doi:10.3897/zookeys.864.35271)
Supplement: XML Treatment for Ansoberotha jiewenae [file zookeys.864.35271-treatment2.xml]

<!DOCTYPE tp:taxon-treatment
  PUBLIC "-//TaxonX//DTD Taxonomic Treatment Publishing DTD v0 20100105//EN" "tax-treatment-NSO.dtd">
<tp:taxon-treatment xmlns:tp="http://www.plazi.org/taxpub"><tp:treatment-meta><kwd-group><label>Taxon classification</label><kwd><named-content xmlns:xlink="http://www.w3.org/1999/xlink" content-type="kingdom">Animalia</named-content></kwd><kwd><named-content xmlns:xlink="http://www.w3.org/1999/xlink" content-type="order">Neuroptera</named-content></kwd><kwd><named-content xmlns:xlink="http://www.w3.org/1999/xlink" content-type="family">Berothidae</named-content></kwd></kwd-group><mixed-citation publication-type="journal"><person-group><name><surname>Yang</surname><given-names>Qiang</given-names></name><name><surname>Shi</surname><given-names>Chaofan</given-names></name><name><surname>Ren</surname><given-names>Dong</given-names></name></person-group><article-title>A new genus and species of berothids (<tp:taxon-name><tp:taxon-name-part taxon-name-part-type="class">Insecta</tp:taxon-name-part></tp:taxon-name>, <tp:taxon-name><tp:taxon-name-part taxon-name-part-type="order">Neuroptera</tp:taxon-name-part></tp:taxon-name>) from the Late Cretaceous Myanmar amber</article-title><source>Zookeys</source><day>18</day><month>7</month><year>2019</year><volume>864</volume><fpage>99</fpage><lpage>109</lpage><pub-id pub-id-type="doi">10.3897/zookeys.864.35271</pub-id></mixed-citation></tp:treatment-meta><tp:nomenclature><tp:taxon-name>
                  <object-id xmlns:xlink="http://www.w3.org/1999/xlink" content-type="arpha" xlink:type="simple">395e9c89-c9bc-4e4d-ad3a-5a854a1f7789</object-id>
                  <tp:taxon-name-part taxon-name-part-type="genus" reg="Ansoberotha">Ansoberotha</tp:taxon-name-part>
                  <tp:taxon-name-part taxon-name-part-type="species" reg="jiewenae">jiewenae</tp:taxon-name-part>
                  <object-id xmlns:xlink="http://www.w3.org/1999/xlink" content-type="zoobank" xlink:type="simple">http://zoobank.org/08878C7B-AC2C-48D8-BD01-824134515A83</object-id>
                </tp:taxon-name><tp:taxon-status xmlns:xlink="http://www.w3.org/1999/xlink" xlink:type="simple">gen. et sp. nov.</tp:taxon-status><xref ref-type="fig" rid="F1">Figures 1</xref><xref ref-type="fig" rid="F2">, 2</xref></tp:nomenclature><tp:treatment-sec sec-type="etymology" id="SECID0E35AE"><title>Etymology.</title><p>The specific epithet is named after Ms Jiewen Zhao (Hunan, China), the daughter of this amber’s owner (Ms Dan Zuo). Her mother hopes that this honour will promote Jiewen’s interests in natural history.</p></tp:treatment-sec><tp:treatment-sec sec-type="diagnosis" id="SECID0EB6AE"><title>Diagnosis.</title><p>As for the genus.</p></tp:treatment-sec><tp:treatment-sec sec-type="Holotype" id="SECID0EG6AE"><title>Holotype.</title><p>CNU-NEU-MA2018072, female, a nearly complete and well-preserved specimen.</p></tp:treatment-sec><tp:treatment-sec sec-type="Locality and horizon" id="SECID0EL6AE"><title>Locality and horizon.</title><p>Hukawng Valley, Kachin State, northern Myanmar; lowermost Cenomanian, Upper Cretaceous.</p></tp:treatment-sec><tp:treatment-sec sec-type="description" id="SECID0EQ6AE"><title>Description.</title><p>Holotype CNU-NEU-MA2018072. Total body length 4.0 mm. Head and body with numerous scattered, fine setae; head about as wide as long. Com<!--PageBreak -->pound eyes large. Antenna filiform, over 6.6 mm, with scattered setae all over; scape elongate, ca. 0.64 mm, almost 12 times as long as wide; pedicel as long as wide, slightly thicker than flagellum; flagellum with approximately 100 flagellomeres, the last few flagellomeres tapering. Pronotum elongate, narrower than head, about three times as long as wide; pro-, meso-, and metanotum with scattered, long, fine setae. Legs relatively long and slender, with numerous short setae intermixed with long setae. Forelegs: coxa elongated; femur long and slender; tibia slightly inflated nearly as long as femur; basitarsus nearly three times as long as the second tarsomere, the last four tarsomeres <!--PageBreak -->of the same length, each tarsomeres with two ended spur. Mid- and hind legs coxa coniform, thicker than forelegs. Each leg with two pretarsal claws, one big arolium. Abdomen nine segments, with scattered short setae; gonapophysis lateralis elongate.</p><p>Forewing length 5.5 mm, width 1.5 mm (left forewing/LFW); length 4.9 mm, width 1.8 mm (right forewing/RFW); elongated ovoid, apex rounded, with dense relatively short setae on veins and longer setae on margins; trichosors prominent along entire wing margin. Humeral vein crossvein-like; presumable <abbrev xmlns:xlink="http://www.w3.org/1999/xlink" xlink:title="subcosta anterior" id="ABBRID0E36AE" xlink:type="simple">ScA</abbrev> not detected; costal space relatively broad; most subcostal veinlets simple, not forked, only three (LFW) or four (RFW) distal apex subcostal veinlets forked once, pterostigma not present. <abbrev xmlns:xlink="http://www.w3.org/1999/xlink" xlink:title="subcosta posterior" id="ABBRID0EBAAG" xlink:type="simple">ScP</abbrev> and <abbrev xmlns:xlink="http://www.w3.org/1999/xlink" xlink:title="anterior radius" id="ABBRID0EFAAG" xlink:type="simple">RA</abbrev> fused distally, entering margin before wing apex; <abbrev xmlns:xlink="http://www.w3.org/1999/xlink" xlink:title="subcosta posterior" id="ABBRID0EJAAG" xlink:type="simple">ScP</abbrev>+<abbrev xmlns:xlink="http://www.w3.org/1999/xlink" xlink:title="anterior radius" id="ABBRID0ENAAG" xlink:type="simple">RA</abbrev> with five forked veinlets. Subcostal space slightly narrower than costal space, basally narrowed; only one sc-r present in right forewing, left forewing not detected due to preservation; four ra-rp crossveins located proximal to the fusion of <abbrev xmlns:xlink="http://www.w3.org/1999/xlink" xlink:title="subcosta posterior" id="ABBRID0ERAAG" xlink:type="simple">ScP</abbrev> and <abbrev xmlns:xlink="http://www.w3.org/1999/xlink" xlink:title="anterior radius" id="ABBRID0EVAAG" xlink:type="simple">RA</abbrev>. <abbrev xmlns:xlink="http://www.w3.org/1999/xlink" xlink:title="posterior radius" id="ABBRID0EZAAG" xlink:type="simple">RP</abbrev> separated from R distal to sc-r, with six (LFW) or five (RFW) branches; RP4 (LFW) dichotomously forked, RP3 (RFW) pectinately forked, with three branches; only one crossveins detected between <abbrev xmlns:xlink="http://www.w3.org/1999/xlink" xlink:title="proximal-most branch of RP" id="ABBRID0E4AAG" xlink:type="simple">RP1</abbrev>, <abbrev xmlns:xlink="http://www.w3.org/1999/xlink" xlink:title="branch of RP distal to RP1" id="ABBRID0EBBAG" xlink:type="simple">RP2</abbrev> in LFW. M divided into <abbrev xmlns:xlink="http://www.w3.org/1999/xlink" xlink:title="anterior branch of media" id="ABBRID0EFBAG" xlink:type="simple">MA</abbrev> and <abbrev xmlns:xlink="http://www.w3.org/1999/xlink" xlink:title="posterior branch of media" id="ABBRID0EJBAG" xlink:type="simple">MP</abbrev> distal to the origin of <abbrev xmlns:xlink="http://www.w3.org/1999/xlink" xlink:title="posterior radius" id="ABBRID0ENBAG" xlink:type="simple">RP</abbrev> and proximal to the separation of <abbrev xmlns:xlink="http://www.w3.org/1999/xlink" xlink:title="proximal-most branch of RP" id="ABBRID0ERBAG" xlink:type="simple">RP1</abbrev> from <abbrev xmlns:xlink="http://www.w3.org/1999/xlink" xlink:title="posterior radius" id="ABBRID0EVBAG" xlink:type="simple">RP</abbrev> stem, one ma-mp crossvein present; <abbrev xmlns:xlink="http://www.w3.org/1999/xlink" xlink:title="anterior branch of media" id="ABBRID0EZBAG" xlink:type="simple">MA</abbrev> distally pectinately forked, with three branches; <abbrev xmlns:xlink="http://www.w3.org/1999/xlink" xlink:title="posterior branch of media" id="ABBRID0E4BAG" xlink:type="simple">MP</abbrev> pectinately forked, with seven (LFW) or <!--PageBreak -->six (RFW) branches; two crossveins between stem <abbrev xmlns:xlink="http://www.w3.org/1999/xlink" xlink:title="posterior radius" id="ABBRID0EDCAG" xlink:type="simple">RP</abbrev>, <abbrev xmlns:xlink="http://www.w3.org/1999/xlink" xlink:title="anterior branch of media" id="ABBRID0EHCAG" xlink:type="simple">MA</abbrev> and <abbrev xmlns:xlink="http://www.w3.org/1999/xlink" xlink:title="proximal-most branch of RP" id="ABBRID0ELCAG" xlink:type="simple">RP1</abbrev>, <abbrev xmlns:xlink="http://www.w3.org/1999/xlink" xlink:title="anterior branch of media" id="ABBRID0EPCAG" xlink:type="simple">MA</abbrev>. Cu divided into <abbrev xmlns:xlink="http://www.w3.org/1999/xlink" xlink:title="anterior cubitus" id="ABBRID0ETCAG" xlink:type="simple">CuA</abbrev> and <abbrev xmlns:xlink="http://www.w3.org/1999/xlink" xlink:title="posterior cubitus" id="ABBRID0EXCAG" xlink:type="simple">CuP</abbrev> near wing base, with one m-cu detected in LFW, two in RFW; <abbrev xmlns:xlink="http://www.w3.org/1999/xlink" xlink:title="anterior cubitus" id="ABBRID0E2CAG" xlink:type="simple">CuA</abbrev> pectinately forked, with five (LFW) or six (RFW) distal forked branches; <abbrev xmlns:xlink="http://www.w3.org/1999/xlink" xlink:title="posterior cubitus" id="ABBRID0E6CAG" xlink:type="simple">CuP</abbrev> pectinately forked, with three or four simple branches, one crossvein between <abbrev xmlns:xlink="http://www.w3.org/1999/xlink" xlink:title="anterior cubitus" id="ABBRID0EDDAG" xlink:type="simple">CuA</abbrev>, <abbrev xmlns:xlink="http://www.w3.org/1999/xlink" xlink:title="posterior cubitus" id="ABBRID0EHDAG" xlink:type="simple">CuP</abbrev> in RFW detected. AA1 with a distal fork; AA2, AA3 not detected; no crossveins detected between AA region. Membrane without colour pattern.</p><p>Hind wing elongate, length 5.1 mm, width 1.5 mm (left hind wing/LHW); length 5.2 mm, width 1.5 mm (right hind wing/RHW). Trichosors prominent along entire wing margin. Costal space narrow, dilated distal to the fusion of <abbrev xmlns:xlink="http://www.w3.org/1999/xlink" xlink:title="subcosta posterior" id="ABBRID0ENDAG" xlink:type="simple">ScP</abbrev> and <abbrev xmlns:xlink="http://www.w3.org/1999/xlink" xlink:title="anterior radius" id="ABBRID0ERDAG" xlink:type="simple">RA</abbrev>; subcostal veinlets simple, widely spaced, pterostigma not present. Subcostal space no crossveins detected. <abbrev xmlns:xlink="http://www.w3.org/1999/xlink" xlink:title="subcosta posterior" id="ABBRID0EVDAG" xlink:type="simple">ScP</abbrev> and <abbrev xmlns:xlink="http://www.w3.org/1999/xlink" xlink:title="anterior radius" id="ABBRID0EZDAG" xlink:type="simple">RA</abbrev> fused distally, entering margin before wing apex; <abbrev xmlns:xlink="http://www.w3.org/1999/xlink" xlink:title="subcosta posterior" id="ABBRID0E4DAG" xlink:type="simple">ScP</abbrev>+<abbrev xmlns:xlink="http://www.w3.org/1999/xlink" xlink:title="anterior radius" id="ABBRID0EBEAG" xlink:type="simple">RA</abbrev> with seven (LHW) or five (RHW) veinlets, most with distal fork. <abbrev xmlns:xlink="http://www.w3.org/1999/xlink" xlink:title="anterior radius" id="ABBRID0EFEAG" xlink:type="simple">RA</abbrev> space wider than subcostal space, with two (LHW) or three (RHW) ra-rp located proximal to the fusion of <abbrev xmlns:xlink="http://www.w3.org/1999/xlink" xlink:title="subcosta posterior" id="ABBRID0EJEAG" xlink:type="simple">ScP</abbrev> and <abbrev xmlns:xlink="http://www.w3.org/1999/xlink" xlink:title="anterior radius" id="ABBRID0ENEAG" xlink:type="simple">RA</abbrev>. <abbrev xmlns:xlink="http://www.w3.org/1999/xlink" xlink:title="posterior radius" id="ABBRID0EREAG" xlink:type="simple">RP</abbrev> originated slightly distal to wing base, with five pectinate branches, most forked distally; RP4 of LHW, RP3 of RHW dichotomously forked distally; no crossveins between <abbrev xmlns:xlink="http://www.w3.org/1999/xlink" xlink:title="posterior radius" id="ABBRID0EVEAG" xlink:type="simple">RP</abbrev> branches; one r-m between <abbrev xmlns:xlink="http://www.w3.org/1999/xlink" xlink:title="posterior radius" id="ABBRID0EZEAG" xlink:type="simple">RP</abbrev> stem and <abbrev xmlns:xlink="http://www.w3.org/1999/xlink" xlink:title="anterior branch of media" id="ABBRID0E4EAG" xlink:type="simple">MA</abbrev>. M forked distal to origin of <abbrev xmlns:xlink="http://www.w3.org/1999/xlink" xlink:title="posterior radius" id="ABBRID0EBFAG" xlink:type="simple">RP</abbrev> and proximal to the origin of <abbrev xmlns:xlink="http://www.w3.org/1999/xlink" xlink:title="proximal-most branch of RP" id="ABBRID0EFFAG" xlink:type="simple">RP1</abbrev>; <abbrev xmlns:xlink="http://www.w3.org/1999/xlink" xlink:title="anterior branch of media" id="ABBRID0EJFAG" xlink:type="simple">MA</abbrev> dichotomously branched distally; <abbrev xmlns:xlink="http://www.w3.org/1999/xlink" xlink:title="posterior branch of media" id="ABBRID0ENFAG" xlink:type="simple">MP</abbrev> pectinately forked, with six (LHW) or five (RHW) branches, most with distal fork; one ma-mp between <abbrev xmlns:xlink="http://www.w3.org/1999/xlink" xlink:title="anterior branch of media" id="ABBRID0ERFAG" xlink:type="simple">MA</abbrev> and <abbrev xmlns:xlink="http://www.w3.org/1999/xlink" xlink:title="posterior branch of media" id="ABBRID0EVFAG" xlink:type="simple">MP</abbrev>. Cu divided into <abbrev xmlns:xlink="http://www.w3.org/1999/xlink" xlink:title="anterior cubitus" id="ABBRID0EZFAG" xlink:type="simple">CuA</abbrev> and <abbrev xmlns:xlink="http://www.w3.org/1999/xlink" xlink:title="posterior cubitus" id="ABBRID0E4FAG" xlink:type="simple">CuP</abbrev> near wing base; with two m-cu detected, one near wing base, another located between <abbrev xmlns:xlink="http://www.w3.org/1999/xlink" xlink:title="posterior radius" id="ABBRID0EBGAG" xlink:type="simple">RP</abbrev> and <abbrev xmlns:xlink="http://www.w3.org/1999/xlink" xlink:title="anterior cubitus" id="ABBRID0EFGAG" xlink:type="simple">CuA</abbrev> branches; <abbrev xmlns:xlink="http://www.w3.org/1999/xlink" xlink:title="anterior cubitus" id="ABBRID0EJGAG" xlink:type="simple">CuA</abbrev> long, parallel with the posterior margin, pectinately branched with eight (LHW) or 10 (RHW) simple branches; <abbrev xmlns:xlink="http://www.w3.org/1999/xlink" xlink:title="posterior cubitus" id="ABBRID0ENGAG" xlink:type="simple">CuP</abbrev> with three distal simple pectinate branches; one oblique cua-cup between <abbrev xmlns:xlink="http://www.w3.org/1999/xlink" xlink:title="anterior cubitus" id="ABBRID0ERGAG" xlink:type="simple">CuA</abbrev> stem and diatal branch of <abbrev xmlns:xlink="http://www.w3.org/1999/xlink" xlink:title="posterior cubitus" id="ABBRID0EVGAG" xlink:type="simple">CuP</abbrev>. AA1 with a distal fork; AA2 simple; AA3 not detected; no crossveins detected between AA region. Membrane without colour pattern.</p><fig id="F1" position="float" orientation="portrait"><object-id xmlns:xlink="http://www.w3.org/1999/xlink" content-type="doi" xlink:type="simple">10.3897/zookeys.864.35271.figure1</object-id><object-id xmlns:xlink="http://www.w3.org/1999/xlink" content-type="arpha" xlink:type="simple">cabe6cb4-18dd-47f8-93ce-a36452683584</object-id><label>Figure 1.</label><caption><p><italic><tp:taxon-name><tp:taxon-name-part taxon-name-part-type="genus" reg="Ansoberotha">Ansoberotha</tp:taxon-name-part><tp:taxon-name-part taxon-name-part-type="species" reg="jiewenae">jiewenae</tp:taxon-name-part></tp:taxon-name></italic> gen. et sp. nov., holotype CNU-NEU-MA2018072 <bold>A</bold> photograph of holotype <bold>B</bold> detailed photograph of antenna, arrow shows the long scape <bold>C</bold> detailed photograph of abdomen, arrow shows the gonapophysis lateralis. Scale bars 2 mm (<bold>A</bold>) and 1 mm (<bold>B, C</bold>).</p></caption><graphic xmlns:xlink="http://www.w3.org/1999/xlink" xlink:href="zookeys-864-099-g001.jpg" position="float" orientation="portrait" xlink:type="simple" id="oo_318745.jpg"><uri content-type="original_file" xlink:type="simple">https://binary.pensoft.net/fig/318745</uri></graphic></fig><fig id="F2" position="float" orientation="portrait"><object-id xmlns:xlink="http://www.w3.org/1999/xlink" content-type="doi" xlink:type="simple">10.3897/zookeys.864.35271.figure2</object-id><object-id xmlns:xlink="http://www.w3.org/1999/xlink" content-type="arpha" xlink:type="simple">cce3892d-0356-42f3-a20d-b8425b81b58b</object-id><label>Figure 2.</label><caption><p><italic><tp:taxon-name><tp:taxon-name-part taxon-name-part-type="genus" reg="Ansoberotha">Ansoberotha</tp:taxon-name-part><tp:taxon-name-part taxon-name-part-type="species" reg="jiewenae">jiewenae</tp:taxon-name-part></tp:taxon-name></italic> gen. et sp. nov., holotype CNU-NEU-MA2018072 <bold>A, B</bold> photograph of left forewing and line drawing <bold>C, D</bold> photograph of right forewing and line drawing <bold>E, F</bold> photograph of left hind wing and line drawing <bold>G, H</bold> photograph of right hind wing and line drawing. Scale bars 1 mm.</p></caption><graphic xmlns:xlink="http://www.w3.org/1999/xlink" xlink:href="zookeys-864-099-g002.jpg" position="float" orientation="portrait" xlink:type="simple" id="oo_318746.jpg"><uri content-type="original_file" xlink:type="simple">https://binary.pensoft.net/fig/318746</uri></graphic></fig></tp:treatment-sec><tp:treatment-sec sec-type="remarks" id="SECID0E2IAG"><title>Remarks.</title><p><italic><tp:taxon-name><tp:taxon-name-part taxon-name-part-type="genus" reg="Ansoberotha">Ansoberotha</tp:taxon-name-part></tp:taxon-name></italic> gen. nov. is distinctly different from the other Burmese amber berothid genera by having following characters: (1) <italic><tp:taxon-name><tp:taxon-name-part taxon-name-part-type="genus" reg="Ansoberotha">Ansoberotha</tp:taxon-name-part></tp:taxon-name></italic> gen. nov. antenna is very long, over 6.6 mm, longer than body or forewings; the scape is elongate, ca. 0.64 mm, almost 12 times as long as wide; the flagellum with approximately 100 flagellomeres; other genera without such long antenna, scape, or so many flagellomeres; (2) the forewing of <italic><tp:taxon-name><tp:taxon-name-part taxon-name-part-type="genus" reg="Ansoberotha">Ansoberotha</tp:taxon-name-part></tp:taxon-name></italic> gen. nov. with four ra-rp; <italic><tp:taxon-name><tp:taxon-name-part taxon-name-part-type="genus" reg="Ethiroberotha">Ethiroberotha</tp:taxon-name-part></tp:taxon-name></italic> and <italic><tp:taxon-name><tp:taxon-name-part taxon-name-part-type="genus" reg="Protoberotha">Protoberotha</tp:taxon-name-part></tp:taxon-name></italic> without ra-rp; <italic><tp:taxon-name><tp:taxon-name-part taxon-name-part-type="genus" reg="Haploberotha">Haploberotha</tp:taxon-name-part></tp:taxon-name></italic> and <italic><tp:taxon-name><tp:taxon-name-part taxon-name-part-type="genus" reg="Maculaberotha">Maculaberotha</tp:taxon-name-part></tp:taxon-name></italic> with only one ra-rp; <italic><tp:taxon-name><tp:taxon-name-part taxon-name-part-type="genus" reg="Jersiberotha">Jersiberotha</tp:taxon-name-part></tp:taxon-name></italic>, <italic><tp:taxon-name><tp:taxon-name-part taxon-name-part-type="genus" reg="Iceloberotha">Iceloberotha</tp:taxon-name-part></tp:taxon-name></italic>, <italic><tp:taxon-name><tp:taxon-name-part taxon-name-part-type="genus" reg="Telistoberotha">Telistoberotha</tp:taxon-name-part></tp:taxon-name></italic>, and <italic><tp:taxon-name><tp:taxon-name-part taxon-name-part-type="genus" reg="Dasyberotha">Dasyberotha</tp:taxon-name-part></tp:taxon-name></italic> with two ra-rp; (3) the forewing <abbrev xmlns:xlink="http://www.w3.org/1999/xlink" xlink:title="posterior branch of media" id="ABBRID0EOLAG" xlink:type="simple">MP</abbrev> and <abbrev xmlns:xlink="http://www.w3.org/1999/xlink" xlink:title="anterior cubitus" id="ABBRID0ESLAG" xlink:type="simple">CuA</abbrev> are pectinately branched, with no less than five branches; (4) the hind wing of <italic><tp:taxon-name><tp:taxon-name-part taxon-name-part-type="genus" reg="Ansoberotha">Ansoberotha</tp:taxon-name-part></tp:taxon-name></italic> gen. nov. with one oblique cua-cup between <abbrev xmlns:xlink="http://www.w3.org/1999/xlink" xlink:title="anterior cubitus" id="ABBRID0E4LAG" xlink:type="simple">CuA</abbrev> stem and the distal branch of <abbrev xmlns:xlink="http://www.w3.org/1999/xlink" xlink:title="posterior cubitus" id="ABBRID0EBMAG" xlink:type="simple">CuP</abbrev>; other genera do not have this crossvein.</p></tp:treatment-sec></tp:taxon-treatment>
